# Supplementary material for: Decoding individual identity from brain activity elicited in imagining common experiences
Source: Nat Commun. 2020 Nov 20;11:5916. doi: 10.1038/s41467-020-19630-y (PMC7679397; doi:10.1038/s41467-020-19630-y)
Supplement: Supplementary file 4 — Source Data [file 41467_2020_19630_MOESM4_ESM.xlsx]

## Sheet: figure 3
Partial RSA Personal Verbal+Attribute model controlling for group (100 Voxels)
Precuneus_L	Precuneus_R	Temporal_Mid_L	Parietal_Inf_L	Cingulum_Post_L	Occipital_Mid_L	Frontal_Mid_L	Angular_L
0.295943	0.158047	0.25023	0.207312	0.194178	0.213781	0.102989	0.044463
0.003871	0.011299	0.117211	0.058205	0.095892	0.049491	0.050398	0.042635
-0.02154	0.04941	0.005866	-0.052399	0.044655	0.006633	-0.056399	-0.096916
0.147033	0.092169	-0.025624	0.027349	-0.061788	-0.0664	-0.019791	0.06715
0.092865	0.140166	0.032615	-0.015589	0.147263	0.016534	-0.008826	0.093979
0.098162	0.158299	0.187054	0.278358	0.103771	0.076437	0.155012	0.213127
0.128729	0.00496	0.157364	0.070172	0.091803	0.046446	0.072824	0.104649
-0.018168	0.011568	0.090278	-0.058663	-0.008904	-0.004573	0.0557	-0.005314
0.071048	0.218001	0.034488	0.070524	0.176212	0.151202	0.044203	-0.004428
0.040852	0.148412	0.01336	0.037249	0.092642	0.081462	0.060551	0.009894
0.043598	0.004323	0.042044	0.038741	-0.118168	-0.044601	0.154719	-0.048538
0.009454	0.094394	-0.005767	0.032787	0.020674	0.100643	-0.08139	-0.069606
0.013802	-0.05457	-0.099296	0.002818	-0.052791	-0.136948	-0.053069	-0.158826
0.238033	0.197202	0.038985	0.078466	0.060783	0.121729	0.081097	0.012354
-0.012785	0.002993	0.016682	0.074692	0.051612	0.07177	0.171421	0.058938
0.250504	0.324571	0.269505	0.146203	0.221346	0.123607	0.118648	0.149759
0.00905	0.21784	0.07442	0.07166	-0.050734	0.249797	0.07115	0.0554
0.028234	0.078295	-0.0485	0.043263	0.10789	-0.020403	0.018697	0.024448
-0.04598	-0.096165	0.0643	-0.065956	0.082122	-0.00386	0.104064	0.046326
0.253604	0.205414	0.196857	0.23842	0.067671	0.095056	0.234072	0.268794
-0.078967	-0.004118	-0.093724	0.01478	0.019322	0.026658	-0.044561	-0.056335
0.0681	0.051692	0.123443	0.092177	0.084255	0.072374	0.129313	0.099555
0.108565	0.036524	0.043704	-0.013787	0.034863	0.009355	0.045715	-0.002051
0.12787	0.095732	0.047785	0.071358	0.030051	0.054229	0.194821	0.056538
0.068025	-0.158218	0.103373	-0.033814	-0.05738	-0.002926	0.050386	0.024064
0.108206	0.103781	0.035292	0.102544	0.11893	0.017284	-0.038646	0.176137

## Sheet: figure 4
RSA Personal Verbal+Attribute model (100 Voxels per ROI)
Precuneus_L	Precuneus_R	Temporal_Mid_L	Parietal_Inf_L	Cingulum_Post_L	Occipital_Mid_L	Frontal_Mid_L	Angular_L
0.321163	0.178262	0.26711	0.22508	0.21629	0.231081	0.11341	0.034791
0.072159	0.032965	0.128584	0.044848	0.085942	0.045465	0.0442	0.059436
-0.017052	0.045889	-0.019045	-0.05013	-0.011174	-0.008045	-0.023095	-0.050922
0.171151	0.137414	-0.033218	0.083027	-0.046118	-0.058041	-0.029532	0.05108
0.077491	0.145217	0.060143	0.047553	0.180546	0.057252	-0.040999	0.16061
0.333046	0.278453	0.354517	0.417327	0.223131	0.211897	0.280164	0.324535
0.218201	0.061957	0.238706	0.111377	0.1452	0.123195	0.110772	0.263513
-0.060685	-0.015037	0.04566	-0.069604	0.007304	-0.024159	0.062853	0.010841
0.130474	0.298422	0.091264	0.128469	0.211264	0.233312	0.112308	0.026106
0.078378	0.138223	0.099179	-0.002991	0.111486	0.073761	0.091077	-0.017315
0.111741	0.048518	0.118389	0.104382	-0.031962	-0.041231	0.179476	-0.04194
0.010575	0.024509	0.002784	0.053951	0.111171	0.111521	-0.048207	0.001357
-0.030073	-0.012974	-0.098149	-0.056022	-0.11887	-0.142077	-0.113606	-0.082848
0.273808	0.245998	0.070437	0.086864	0.045432	0.16353	0.119091	-0.032109
0.054367	0.04426	0.047551	0.122877	0.038883	0.086673	0.134508	0.077201
0.319685	0.379156	0.307623	0.222011	0.275568	0.151329	0.162722	0.224536
0.169738	0.361906	0.300758	0.21691	0.081814	0.356884	0.168413	0.169715
0.216091	0.206613	0.086554	0.183512	0.222106	0.081207	0.103668	0.08007
0.054031	-0.006934	0.083071	0.006637	0.063698	0.026328	0.151873	0.075633
0.511067	0.414802	0.35345	0.445033	0.234752	0.320054	0.40951	0.471413
-0.072344	-0.046169	-0.092511	0.052285	0.085345	0.055221	-0.065283	-0.028617
0.188698	0.137026	0.142558	0.094147	0.172079	0.08675	0.136071	0.112997
0.071466	0.069618	0.044858	-0.032405	0.068383	0.014003	0.0436	0.010582
0.230553	0.12083	0.245387	0.149504	0.186413	0.245429	0.268979	0.202423
0.189753	-0.116766	0.152758	0.036196	0.009494	0.031166	0.095249	0.067339
0.146386	0.117387	0.077348	0.086706	0.101317	0.042113	-0.042521	0.199071
RSA Group-average Verbal+Attribute model (100 Voxels per ROI)
Precuneus_L	Precuneus_R	Temporal_Mid_L	Parietal_Inf_L	Cingulum_Post_L	Occipital_Mid_L	Frontal_Mid_L	Angular_L
0.22134	0.145751	0.137269	0.136531	0.166336	0.134181	0.073383	-0.054539
0.148155	0.049484	0.053676	-0.01444	0.002167	0.003509	-0.000947	0.046779
0.003584	0.005661	-0.049507	-0.009006	-0.102349	-0.028346	0.053407	0.068589
0.088704	0.117154	-0.022166	0.120435	0.015451	-0.000573	-0.024978	-0.01485
-0.011513	0.045077	0.068577	0.134953	0.110408	0.093738	-0.072981	0.171984
0.454416	0.267052	0.368937	0.355411	0.244724	0.263394	0.27502	0.272509
0.191413	0.093062	0.188997	0.090961	0.118517	0.139787	0.086652	0.297058
-0.100026	-0.057055	-0.078557	-0.03845	0.034335	-0.045112	0.029198	0.035064
0.13486	0.224512	0.11882	0.131823	0.118823	0.205074	0.143597	0.057198
0.084301	0.021582	0.170296	-0.067459	0.062566	0.007736	0.076267	-0.049941
0.138455	0.082289	0.153139	0.132307	0.121532	-0.007071	0.092319	-0.002323
0.005068	-0.081195	0.011966	0.045785	0.154955	0.052401	0.026176	0.091472
-0.059336	0.040035	-0.03715	-0.085727	-0.118538	-0.061318	-0.110415	0.049904
0.144001	0.150099	0.064023	0.041116	-0.003094	0.110506	0.0896	-0.066576
0.108751	0.070475	0.057501	0.106286	-0.004443	0.04883	-0.005724	0.050249
0.221789	0.211056	0.154509	0.204043	0.17745	0.090895	0.125386	0.202794
0.252123	0.315832	0.384001	0.253644	0.185298	0.268008	0.177833	0.19838
0.281397	0.217384	0.172675	0.219333	0.209815	0.136837	0.129329	0.089632
0.142904	0.107916	0.052712	0.092335	-0.000512	0.046833	0.113798	0.063211
0.511989	0.403918	0.316266	0.417609	0.271789	0.371093	0.364784	0.428305
-0.013572	-0.07427	-0.027679	0.069802	0.120865	0.058071	-0.050163	0.030178
0.259465	0.183243	0.071861	0.029156	0.198394	0.048182	0.048915	0.053888
-0.044751	0.076072	0.014045	-0.040899	0.07647	0.011793	0.008051	0.024675
0.244014	0.076053	0.410119	0.175522	0.319433	0.39978	0.206508	0.307961
0.246462	0.028869	0.122377	0.117875	0.105007	0.061589	0.097533	0.086575
0.105689	0.05538	0.09263	-0.00315	-0.002167	0.053608	-0.018188	0.09456

## Sheet: figure 6
Model vs brain participant decoding accuracy (Attribute+Verbal model, 100 Voxels)
	Precuneus_L	Precuneus_R	Temporal_Mid_L	Parietal_Inf_L	Cingulum_Post_L	Occipital_Mid_L	Frontal_Mid_L	Angular_L
Decoding accuracty	0.7846	0.7662	0.7754	0.7231	0.7477	0.6862	0.7415	0.6492
Permutation p-value	0.0001	0.0001	0.0003	0.002	0.002	0.01	0.0011	0.028

## Sheet: supp fig 2
Partial contribution Verbal model (100 Voxels per ROI)
Precuneus_L	Precuneus_R	Temporal_Mid_L	Parietal_Inf_L	Cingulum_Post_L	Occipital_Mid_L	Frontal_Mid_L	Angular_L
0.080987	-0.03446	-0.009255	0.165846	0.05342	0.202038	-0.077771	0.038754
0.096833	0.007479	0.085882	0.012653	0.098725	-0.061787	0.062408	0.073861
0.025203	0.096074	0.007183	-0.038008	0.014497	0.029157	0.028649	-0.001375
0.152167	0.088275	0.00895	0.005921	-0.010879	-0.019104	-0.093162	0.02801
0.081225	0.01829	0.185338	0.133549	0.087747	0.113053	-0.09813	0.244583
0.052868	0.032367	0.128475	0.140942	0.092572	0.021996	0.112522	0.142726
0.048018	-0.069633	0.051951	0.021949	0.071763	-0.076251	0.01078	0.060834
-0.013659	0.037721	0.034785	-0.150072	0.041408	0.042315	0.016091	0.066181
0.093587	0.18296	0.069278	0.116548	0.151085	0.237512	0.085577	0.027597
0.04614	0.101172	0.034696	-0.002625	0.100341	0.098018	0.114855	0.055908
-0.064144	-0.011753	0.048528	-0.004339	-0.117353	-0.000989	0.061938	-0.012047
-0.026417	-0.011686	0.010542	-0.029516	0.083098	0.031645	-0.033743	-0.059617
-0.037493	0.029591	-0.059867	0.009138	0.031018	-0.025388	-0.050308	-0.012638
0.175808	0.203143	0.05479	-0.018699	0.127879	0.234996	0.089175	0.013886
0.115217	0.089124	0.046432	0.052481	0.027465	0.075054	0.158126	0.130542
0.12478	0.318854	0.093922	0.034353	0.044544	0.221904	0.110455	0.113082
0.099624	0.229716	0.163414	0.09723	0.114444	0.098995	0.076097	0.142948
-0.028704	-0.039333	-0.064288	0.090001	0.038342	0.005961	0.049476	0.02563
0.08504	0.019856	0.115417	0.035666	0.053172	0.131218	0.049823	0.085112
0.263329	0.187445	0.178936	0.172013	0.110115	0.088364	0.175523	0.276735
-0.008379	0.00186	0.023376	0.055287	0.082649	0.127285	-0.057949	0.039334
0.088522	0.062746	0.133579	0.159874	0.125486	0.175555	0.174396	0.128308
0.023149	0.012628	-0.019202	-0.03906	0.022061	-0.020488	-0.014934	0.02083
0.100666	0.069908	0.270514	0.081388	0.151025	0.206661	0.181017	0.15763
0.037702	-0.084166	0.122172	0.048525	-0.025565	-0.034699	0.026547	0.006254
0.221987	0.195998	0.10977	0.106167	0.082144	0.189271	0.001258	0.228847
Partial contribution Attribute model (100 Voxels per ROI)
Precuneus_L	Precuneus_R	Temporal_Mid_L	Parietal_Inf_L	Cingulum_Post_L	Occipital_Mid_L	Frontal_Mid_L	Angular_L
0.31738	0.252685	0.314673	0.126823	0.219172	0.129505	0.18882	0.003392
-0.001049	0.02547	0.080051	0.031823	-0.015715	0.10094	0.007903	-0.007882
-0.052042	-0.049211	-0.040585	-0.022488	-0.050623	-0.011983	-0.051595	-0.060892
0.087912	0.08836	-0.027234	0.119841	-0.053911	-0.037907	0.102995	0.041064
0.001769	0.14472	-0.152303	-0.106991	0.125865	-0.058305	0.017031	-0.084517
0.368777	0.327797	0.339981	0.391083	0.187871	0.260931	0.245499	0.27335
0.219965	0.135398	0.262327	0.122988	0.124396	0.226669	0.118282	0.269855
-0.064426	-0.050573	-0.011166	0.051049	-0.026587	-0.073949	0.061481	-0.044781
0.069215	0.233259	0.049821	0.07823	0.130963	0.075727	0.038537	0.017381
0.043529	0.053006	0.084009	-0.011678	0.046659	-0.009373	-0.012385	-0.069392
0.185507	0.074147	0.07819	0.135214	0.049455	-0.048892	0.137708	-0.04104
0.056501	0.066848	0.045575	0.121523	0.045633	0.133957	-0.008871	0.069307
0.019339	-0.03639	-0.053347	-0.063106	-0.164179	-0.12763	-0.079947	-0.061259
0.153129	0.097078	0.027383	0.118252	-0.080947	-0.035834	0.045313	-0.071675
-0.03329	-0.018734	0.007229	0.08411	0.02201	0.026424	-0.015263	-0.038633
0.337207	0.23912	0.345664	0.290636	0.327722	-0.002162	0.132946	0.204111
0.101071	0.200185	0.196537	0.156664	-0.034153	0.305146	0.112358	0.079683
0.252264	0.258104	0.148965	0.121907	0.206249	0.0994	0.081964	0.076609
0.007418	-0.023793	0.022515	-0.030836	0.044299	-0.076077	0.145005	0.007548
0.408362	0.344076	0.277859	0.386297	0.173363	0.293003	0.345695	0.333261
-0.084883	-0.038129	-0.138009	0.040959	0.042684	-0.032512	-0.024588	-0.04227
0.141961	0.106279	0.037787	-0.062134	0.077449	-0.075479	-0.046672	0.007821
0.073042	0.091406	0.081131	-0.020775	0.084273	0.045535	0.076723	0.023043
0.218233	0.107561	0.070948	0.12335	0.108138	0.142219	0.190354	0.107203
0.20688	-0.064417	0.087811	0.002247	0.042009	0.088002	0.132353	0.088269
0.016967	-0.005975	-0.003632	-0.000356	0.070732	-0.117468	-0.038637	0.056058

## Sheet: supp fig 3
Partial RSA Personal Verbal model controlling for group (100 Voxels per ROI)
Precuneus_L	Occipital_Mid_L	Precuneus_R	Temporal_Mid_L	Angular_L	Cingulum_Post_L	Parietal_Inf_L	Frontal_Mid_L
0.120462	0.209672	0.002508	0.038488	0.047931	0.086222	0.173708	-0.0514
0.075178	-0.038037	0.015543	0.080926	0.061688	0.12057	0.058182	0.078644
0.000559	0.037526	0.075723	0.025002	-0.066596	0.021547	-0.050378	-0.000954
0.167589	-0.028586	0.072885	0.001448	0.076493	-0.033546	0.004924	-0.042582
0.102629	0.071096	0.034592	0.140457	0.18278	0.083978	0.04862	-0.075756
0.021605	0.02079	0.049917	0.108756	0.127563	0.075252	0.13724	0.102939
0.035767	-0.078831	-0.069123	0.065471	0.006145	0.050144	0.00439	-0.006477
0.012368	0.046753	0.043823	0.049844	0.044108	0.007012	-0.134711	0.027455
0.048723	0.153388	0.127639	0.017279	0.007893	0.146301	0.069754	0.018673
0.038899	0.106221	0.140745	0.031646	0.074565	0.095243	0.033359	0.103708
-0.056412	-0.010545	-0.007817	0.03224	-0.035061	-0.147709	-0.014799	0.074856
-0.041513	0.04646	0.013018	-0.007897	-0.094844	0.035272	-0.043897	-0.048579
-0.006883	-0.067539	-0.015553	-0.079049	-0.038377	0.042734	0.049172	-0.037353
0.217964	0.221801	0.228174	0.052959	0.045529	0.140338	0.018261	0.110121
0.054878	0.054467	0.051231	0.026499	0.092259	0.026383	0.072332	0.164269
0.084959	0.181259	0.285283	0.075283	0.042111	0.007737	-0.03617	0.058222
-0.018014	0.059098	0.179395	0.030771	0.04841	0.016241	0.000456	0.018584
-0.021565	-0.001077	0.008081	-0.063349	0.021252	0.029978	0.045553	0.02791
0.054476	0.091347	-0.028232	0.115019	0.066395	0.087786	-0.001443	0.037662
0.191755	0.043057	0.135372	0.139882	0.219718	0.070268	0.135646	0.145481
-0.035564	0.110516	0.0247	-0.018448	0.008128	0.070688	0.035329	-0.05549
0.039106	0.156749	0.029132	0.107387	0.088046	0.073858	0.128464	0.153909
0.046097	-0.011865	0.011992	-0.010715	0.040162	0.009117	-0.002362	-0.005606
0.056962	0.111575	0.067381	0.173001	0.076845	0.070181	0.049725	0.14337
0.0054	-0.064748	-0.115623	0.11127	-0.037492	-0.046251	0.013828	0.019624
0.165205	0.132917	0.153577	0.058204	0.201957	0.107085	0.103065	-0.020152
RSA Personal Verbal model (100 Voxels per ROI)
Precuneus_L	Occipital_Mid_L	Precuneus_R	Temporal_Mid_L	Angular_L	Cingulum_Post_L	Parietal_Inf_L	Frontal_Mid_L
0.150282	0.233055	0.023839	0.063183	0.04054	0.103374	0.196413	-0.035181
0.098313	-0.043681	0.012386	0.101912	0.073674	0.097513	0.018837	0.064964
0.003115	0.026589	0.083057	-0.011366	-0.030485	-0.008056	-0.052742	0.007144
0.180256	-0.030221	0.115102	0.001785	0.040306	-0.026094	0.039046	-0.06803
0.083526	0.102953	0.0502	0.155522	0.232252	0.116267	0.112978	-0.096744
0.14038	0.086012	0.111781	0.205025	0.205894	0.139103	0.225598	0.171155
0.105493	-0.01763	-0.036009	0.119726	0.13022	0.105778	0.054651	0.042006
-0.026841	0.028209	0.028279	0.033238	0.058486	0.036889	-0.142883	0.028727
0.10891	0.255168	0.225509	0.080497	0.031633	0.177989	0.133836	0.094861
0.063295	0.100285	0.124142	0.064774	0.035489	0.121208	-0.006717	0.11704
-0.021234	-0.012517	0.005404	0.067998	-0.022018	-0.108959	0.027387	0.095111
-0.013329	0.064961	0.004361	0.021995	-0.044328	0.096479	-0.000424	-0.036905
-0.032944	-0.071434	0.018553	-0.081986	-0.03491	-0.025317	-0.012538	-0.081095
0.217492	0.233751	0.23254	0.063803	-0.004552	0.110891	0.011936	0.103857
0.110396	0.087368	0.087644	0.051157	0.124805	0.036014	0.082124	0.161268
0.147529	0.222573	0.329885	0.119073	0.129107	0.071546	0.059023	0.121623
0.137486	0.197881	0.296732	0.230542	0.175656	0.10932	0.152294	0.116706
0.065398	0.043826	0.056703	-0.011851	0.056159	0.117186	0.14049	0.083424
0.086502	0.122933	0.017166	0.118806	0.086589	0.058727	0.032244	0.066773
0.355369	0.172213	0.276981	0.255325	0.356316	0.162678	0.271257	0.26637
-0.026586	0.123267	-0.006212	-0.005685	0.031201	0.093383	0.065139	-0.064425
0.133032	0.160908	0.096542	0.150141	0.136083	0.152931	0.148477	0.168266
0.030108	-0.016244	0.021293	-0.011536	0.023101	0.030062	-0.041191	-0.007685
0.10943	0.211748	0.075082	0.273463	0.162248	0.155718	0.087151	0.18734
0.070217	-0.020977	-0.0952	0.136881	0.020389	-0.019167	0.049495	0.047721
0.227538	0.171788	0.197685	0.110688	0.240168	0.09481	0.107577	-0.005211
RSA Group-average Verbal model (100 Voxels per ROI)
Precuneus_L	Occipital_Mid_L	Precuneus_R	Temporal_Mid_L	Angular_L	Cingulum_Post_L	Parietal_Inf_L	Frontal_Mid_L
0.230532	0.200866	0.143407	0.172313	-0.045639	0.126054	0.18522	0.103095
0.06891	-0.02155	-0.003059	0.06564	0.041174	-0.020567	-0.070916	-0.010488
0.00564	-0.01429	0.034529	-0.072003	0.061089	-0.058346	-0.017514	0.017197
0.069692	-0.010651	0.108343	0.001077	-0.056988	0.007304	0.073366	-0.064651
-0.027782	0.096654	0.047012	0.067881	0.169883	0.100605	0.176099	-0.069487
0.371332	0.204222	0.200513	0.330336	0.275235	0.212905	0.31325	0.234197
0.154553	0.105831	0.05073	0.130342	0.25923	0.129009	0.105388	0.098808
-0.105749	-0.042321	-0.034628	-0.036417	0.048095	0.083861	-0.048219	0.008661
0.140521	0.264094	0.246542	0.138448	0.052248	0.105325	0.154712	0.166424
0.067655	0.008611	-0.009734	0.087289	-0.07795	0.084183	-0.089488	0.055042
0.082126	-0.007305	0.033642	0.101847	0.027833	0.073312	0.109141	0.068936
0.057041	0.054094	-0.017502	0.068656	0.096992	0.153003	0.092289	0.016685
-0.043796	-0.030183	0.048569	-0.032762	-0.008119	-0.092574	-0.080261	-0.08281
0.050198	0.080124	0.063925	0.036961	-0.102377	-0.033899	-0.010078	0.011445
0.182121	0.111004	0.121357	0.08031	0.117116	0.034002	0.042344	0.018412
0.202472	0.15893	0.195714	0.143251	0.265523	0.188003	0.26785	0.198527
0.276441	0.273615	0.27794	0.376095	0.248302	0.174582	0.276404	0.184565
0.16142	0.08639	0.096196	0.081402	0.073424	0.177532	0.1975	0.115284
0.092506	0.099538	0.108163	0.033493	0.064947	-0.054749	0.084568	0.081435
0.428965	0.287514	0.349594	0.290693	0.373979	0.216303	0.335722	0.305312
0.019901	0.057236	-0.085608	0.033962	0.068829	0.079335	0.093671	-0.035981
0.290317	0.039889	0.206928	0.148893	0.161091	0.254337	0.082936	0.07039
-0.029992	-0.013375	0.025639	-0.004291	-0.033897	0.053984	-0.096994	-0.006343
0.167237	0.333267	0.03462	0.359197	0.273993	0.272434	0.120288	0.160094
0.206269	0.126406	0.045492	0.100768	0.17528	0.077754	0.11535	0.092315
0.177198	0.11679	0.13387	0.1254	0.134701	0.001605	0.035801	0.026096

## Sheet: supp fig 4
Partial RSA Personal Attribute model controlling for group-average (100 Voxels per ROI)
Precuneus_L	Precuneus_L	Precuneus_R	Temporal_Mid_L	Parietal_Inf_L	Frontal_Mid_L	Cingulum_Post_L	Occipital_Mid_L	Angular_L
0.319202	0.319202	0.234799	0.316553	0.161219	0.177506	0.213707	0.171329	0.024316
-0.043825	-0.043825	0.005531	0.09707	0.0228	0.021334	1e-06	0.089821	-0.015519
-0.051799	-0.051799	-0.013597	-0.039909	-0.046969	-0.07138	-0.006051	0.007116	-0.102398
0.107022	0.107022	0.085918	-0.008555	0.081018	0.081182	-0.074459	-0.039141	0.047448
0.021746	0.021746	0.149793	-0.145291	-0.117951	0.011276	0.117041	-0.062072	-0.084918
0.156251	0.156251	0.219914	0.224853	0.308445	0.148288	0.096608	0.123948	0.220535
0.154384	0.154384	0.055579	0.194941	0.106034	0.088711	0.118525	0.146064	0.163235
-0.032426	-0.032426	-0.00265	0.051225	0.045021	0.055875	-0.002812	-0.053541	-0.051374
0.047497	0.047497	0.227588	0.040369	0.077285	0.01512	0.129827	0.083884	0.009155
0.024916	0.024916	0.074251	-0.024837	0.005573	-0.016338	0.099062	0.028551	-0.056977
0.111806	0.111806	0.027336	0.009471	0.080643	0.135584	-0.036659	-0.066218	-0.050654
0.098236	0.098236	0.150277	0.089498	0.15213	-0.039109	-0.004897	0.141745	0.023952
0.049276	0.049276	-0.04872	-0.071244	-0.026839	-0.048111	-0.133	-0.118744	-0.158014
0.105116	0.105116	0.046507	-0.012426	0.086706	-0.018867	-0.098372	-0.057291	-0.08392
-0.043648	-0.043648	-0.037252	-0.024446	-0.008962	0.055025	0.07009	0.067037	-0.00217
0.291747	0.291747	0.188678	0.331374	0.287557	0.133239	0.309365	0.015375	0.177122
0.060296	0.060296	0.154457	0.112468	0.118082	0.087679	-0.098291	0.289741	0.090698
0.034978	0.034978	0.084341	-0.012518	0.015528	0.021486	0.115258	-0.007738	0.025716
-0.103377	-0.103377	-0.083883	0.004623	-0.104807	0.097669	0.015304	-0.077618	-0.026215
0.247822	0.247822	0.217751	0.207275	0.265878	0.240233	0.076668	0.128897	0.223356
-0.067618	-0.067618	-0.010474	-0.097786	0.054035	0.004426	-0.002928	-0.025206	-0.035168
0.089071	0.089071	0.067721	0.097003	-0.019986	-0.018972	0.061015	-0.062762	0.066881
0.10461	0.10461	0.048684	0.066213	-0.04063	0.066077	0.059138	0.026807	-0.002668
0.084999	0.084999	0.060255	-0.184662	0.013842	0.070449	-0.067363	-0.0939	-0.0693
0.132528	0.132528	-0.072831	0.060714	-0.033929	0.110564	0.000238	0.102939	0.099242
0.043668	0.043668	0.034718	-0.006479	0.042318	-0.011334	0.104622	-0.095382	0.08677
RSA Personal Attribute model (100 Voxels per ROI)
Precuneus_L	Precuneus_R	Temporal_Mid_L	Parietal_Inf_L	Frontal_Mid_L	Cingulum_Post_L	Occipital_Mid_L	Angular_L
0.339466	0.251534	0.320217	0.165189	0.176027	0.235614	0.174943	0.012384
0.017106	0.027315	0.097064	0.034746	0.019733	0.002613	0.091057	0.005862
-0.045653	-0.00859	-0.041529	-0.042942	-0.043516	-0.049171	0.00061	-0.068058
0.1312	0.115167	-0.025784	0.125818	0.081024	-0.058885	-0.04455	0.050254
0.019612	0.151936	-0.113648	-0.079642	-0.004163	0.147012	-0.034599	-0.030554
0.388135	0.343043	0.372216	0.423984	0.275863	0.213974	0.273005	0.309063
0.238328	0.121773	0.282275	0.132643	0.124964	0.146461	0.214773	0.291819
-0.068428	-0.04399	-0.004392	0.021384	0.065911	-0.018781	-0.066913	-0.032305
0.088916	0.267233	0.064548	0.102379	0.056304	0.161418	0.122067	0.023265
0.061421	0.089576	0.100159	-0.013214	0.025823	0.082686	0.023275	-0.054334
0.175672	0.073413	0.091509	0.137843	0.155223	0.022899	-0.050455	-0.044982
0.051706	0.065967	0.049488	0.117936	-0.017386	0.06706	0.145287	0.056712
0.007297	-0.028162	-0.077369	-0.063685	-0.102085	-0.163224	-0.143798	-0.069338
0.199923	0.150524	0.042675	0.117385	0.070031	-0.049556	0.025835	-0.07047
0.002658	0.009344	0.022679	0.105107	0.035524	0.032051	0.05204	0.002125
0.345377	0.25434	0.352481	0.294246	0.14231	0.331972	0.017812	0.213141
0.138529	0.275368	0.254457	0.195126	0.142829	0.002454	0.346411	0.130078
0.258599	0.261107	0.135168	0.16254	0.10588	0.233016	0.108384	0.091393
0.017539	-0.021599	0.036208	-0.026803	0.151546	0.050838	-0.060478	0.017677
0.46663	0.395454	0.329894	0.433351	0.394938	0.210079	0.325548	0.39945
-0.088528	-0.038586	-0.136169	0.053533	-0.037407	0.061	-0.005906	-0.034831
0.172892	0.128992	0.078774	-0.016372	0.004086	0.117112	-0.025317	0.046379
0.075525	0.092987	0.079675	-0.024553	0.075652	0.086696	0.043793	0.025114
0.222255	0.110971	0.082194	0.127193	0.196356	0.114673	0.149682	0.113973
0.214856	-0.078324	0.107467	0.010015	0.13807	0.038457	0.083578	0.090361
0.053961	0.02695	0.014764	0.01746	-0.038966	0.085137	-0.085686	0.093425
RSA Group-average Attribute model (100 Voxels per ROI)
Precuneus_L	Precuneus_R	Temporal_Mid_L	Parietal_Inf_L	Frontal_Mid_L	Cingulum_Post_L	Occipital_Mid_L	Angular_L
0.143875	0.109671	0.053576	0.036487	0.012558	0.133637	0.035949	-0.052562
0.177074	0.06762	0.016328	0.040435	-0.001315	0.007991	0.018921	0.062725
0.003369	0.009006	-0.012621	-0.000646	0.050859	-0.104597	-0.014011	0.059378
0.081479	0.088643	-0.042414	0.124716	0.017792	0.019932	-0.021475	0.017208
-0.002615	0.032461	0.068397	0.092543	-0.044094	0.11169	0.070832	0.145048
0.456061	0.289036	0.335202	0.314865	0.266771	0.228793	0.293886	0.227787
0.194986	0.129109	0.216395	0.080145	0.090379	0.086673	0.165659	0.276554
-0.083232	-0.086472	-0.101751	-0.037419	0.035239	-0.033857	-0.041583	0.026334
0.115513	0.153582	0.069828	0.080084	0.107727	0.108567	0.115352	0.037671
0.075815	0.05034	0.226391	-0.033643	0.074337	-0.002142	-0.001661	-0.01149
0.165476	0.104115	0.17524	0.142236	0.076333	0.11556	0.016396	-0.000879
-0.051612	-0.101331	-0.042865	-0.013266	0.026258	0.125634	0.050469	0.065414
-0.057147	0.020235	-0.033269	-0.072575	-0.10936	-0.095486	-0.081694	0.102682
0.192137	0.185248	0.084691	0.079981	0.136912	0.044683	0.114021	-0.007346
0.046592	0.04968	0.055798	0.156096	-0.004279	-0.02394	0.007074	0.005113
0.196555	0.190997	0.134396	0.089882	0.053398	0.131252	0.009006	0.122658
0.169024	0.286859	0.314419	0.184826	0.132052	0.164382	0.199895	0.102031
0.346922	0.29861	0.213384	0.224041	0.133465	0.222253	0.168723	0.107364
0.170772	0.078768	0.055405	0.098477	0.124606	0.065636	0.004121	0.066332
0.499692	0.398895	0.288637	0.403218	0.364791	0.256153	0.391755	0.398559
-0.059408	-0.057131	-0.102166	0.014158	-0.079351	0.122335	0.030122	-0.009193
0.186098	0.135969	-0.006525	0.001079	0.038009	0.124037	0.05245	-0.01944
-0.042241	0.11317	0.046176	0.027383	0.037206	0.076998	0.045073	0.062912
0.281668	0.111284	0.408588	0.211976	0.254868	0.30798	0.405353	0.309473
0.213829	-0.029941	0.115289	0.084673	0.086876	0.081277	-0.015387	0.005941
0.034495	-0.011441	0.050294	-0.051286	-0.069753	-0.024869	0.003099	0.034963

## Sheet: supp fig 5
Partial RSA Personal Verbal+Attribute model controlling for group (averaged in feature space, 100 Voxels per ROI)
Precuneus_L	Precuneus_R	Temporal_Mid_L	Parietal_Inf_L	Cingulum_Post_L	Occipital_Mid_L	Frontal_Mid_L	Angular_L
0.30191	0.164098	0.256229	0.210591	0.202223	0.218444	0.109771	0.049971
0.000615	0.011624	0.115305	0.03194	0.097181	0.046346	0.044477	0.042846
-0.021366	0.044988	0.006939	-0.053875	0.044096	0.005632	-0.045073	-0.084137
0.137057	0.106218	0.010242	0.036442	-0.067738	-0.067398	-0.030536	0.051346
0.060475	0.133742	-0.00264	-0.026924	0.131726	0.005282	-0.019013	0.082234
0.143593	0.178853	0.212839	0.318189	0.12608	0.104263	0.179056	0.235133
0.130068	-0.018719	0.152947	0.071866	0.087654	0.029034	0.059389	0.107929
-0.022929	0.00836	0.086776	-0.062657	0.009859	-0.031258	0.05668	-0.00035
0.075547	0.222984	0.036848	0.077768	0.189752	0.160229	0.066928	-0.003251
0.035609	0.132635	0.016539	0.028428	0.115188	0.075031	0.052306	0.019086
0.047918	-0.003238	0.068401	0.061902	-0.076653	-0.03614	0.169491	-0.0352
0.014182	0.076548	-0.005987	0.0456	0.071741	0.097949	-0.085794	-0.057163
-0.024779	-0.0761	-0.088878	-0.018028	-0.086782	-0.144559	-0.08875	-0.197931
0.231152	0.192729	0.042008	0.083197	0.053485	0.12483	0.080126	0.0041
0.02186	0.02459	0.041749	0.099505	0.059183	0.087592	0.154938	0.067667
0.238298	0.346644	0.254705	0.155769	0.216266	0.129786	0.125179	0.148124
0.058423	0.234912	0.125204	0.091298	-0.022306	0.275675	0.087143	0.088605
0.037541	0.085054	-0.014482	0.050568	0.106453	0.016585	0.033757	0.03628
-0.040407	-0.085868	0.043068	-0.04748	0.06788	0.004593	0.100589	0.050882
0.316108	0.253816	0.236528	0.277631	0.092175	0.128466	0.2607	0.300654
-0.085812	-0.023977	-0.109796	0.023571	0.024438	0.015452	-0.064169	-0.062735
0.105805	0.067159	0.130669	0.092641	0.104373	0.084222	0.124732	0.109123
0.089541	0.038809	0.05479	-0.029911	0.033165	0.014526	0.04527	-0.00797
0.153915	0.108523	0.108962	0.117603	0.085701	0.107872	0.221682	0.09815
0.102153	-0.129008	0.111892	0.020505	-0.032469	0.006308	0.055556	0.032667
0.142558	0.12261	0.054212	0.133994	0.139976	0.04505	-8.3e-05	0.203839
RSA Personal Verbal+Attribute model (100 Voxels per ROI)
Precuneus_L	Precuneus_R	Temporal_Mid_L	Parietal_Inf_L	Cingulum_Post_L	Occipital_Mid_L	Frontal_Mid_L	Angular_L
0.321163	0.178262	0.26711	0.22508	0.21629	0.231081	0.11341	0.034791
0.072159	0.032965	0.128584	0.044848	0.085942	0.045465	0.0442	0.059436
-0.017052	0.045889	-0.019045	-0.05013	-0.011174	-0.008045	-0.023095	-0.050922
0.171151	0.137414	-0.033218	0.083027	-0.046118	-0.058041	-0.029532	0.05108
0.077491	0.145217	0.060143	0.047553	0.180546	0.057252	-0.040999	0.16061
0.333046	0.278453	0.354517	0.417327	0.223131	0.211897	0.280164	0.324535
0.218201	0.061957	0.238706	0.111377	0.1452	0.123195	0.110772	0.263513
-0.060685	-0.015037	0.04566	-0.069604	0.007304	-0.024159	0.062853	0.010841
0.130474	0.298422	0.091264	0.128469	0.211264	0.233312	0.112308	0.026106
0.078378	0.138223	0.099179	-0.002991	0.111486	0.073761	0.091077	-0.017315
0.111741	0.048518	0.118389	0.104382	-0.031962	-0.041231	0.179476	-0.04194
0.010575	0.024509	0.002784	0.053951	0.111171	0.111521	-0.048207	0.001357
-0.030073	-0.012974	-0.098149	-0.056022	-0.11887	-0.142077	-0.113606	-0.082848
0.273808	0.245998	0.070437	0.086864	0.045432	0.16353	0.119091	-0.032109
0.054367	0.04426	0.047551	0.122877	0.038883	0.086673	0.134508	0.077201
0.319685	0.379156	0.307623	0.222011	0.275568	0.151329	0.162722	0.224536
0.169738	0.361906	0.300758	0.21691	0.081814	0.356884	0.168413	0.169715
0.216091	0.206613	0.086554	0.183512	0.222106	0.081207	0.103668	0.08007
0.054031	-0.006934	0.083071	0.006637	0.063698	0.026328	0.151873	0.075633
0.511067	0.414802	0.35345	0.445033	0.234752	0.320054	0.40951	0.471413
-0.072344	-0.046169	-0.092511	0.052285	0.085345	0.055221	-0.065283	-0.028617
0.188698	0.137026	0.142558	0.094147	0.172079	0.08675	0.136071	0.112997
0.071466	0.069618	0.044858	-0.032405	0.068383	0.014003	0.0436	0.010582
0.230553	0.12083	0.245387	0.149504	0.186413	0.245429	0.268979	0.202423
0.189753	-0.116766	0.152758	0.036196	0.009494	0.031166	0.095249	0.067339
0.146386	0.117387	0.077348	0.086706	0.101317	0.042113	-0.042521	0.199071
RSA Group-average (in feature space) Verbal+Attribute model (100 Voxels per ROI)
Precuneus_L	Precuneus_R	Temporal_Mid_L	Parietal_Inf_L	Cingulum_Post_L	Occipital_Mid_L	Frontal_Mid_L	Angular_L
0.173671	0.108147	0.096301	0.1169	0.1126	0.104321	0.032009	-0.090162
0.177912	0.055506	0.057658	0.038838	-0.0075	0.007552	0.008663	0.050347
0.005241	0.012246	-0.058984	-0.003413	-0.118256	-0.03061	0.040997	0.058169
0.107743	0.09322	-0.088442	0.107304	0.028082	0.002506	-0.005649	0.012484
0.053309	0.057401	0.144685	0.165525	0.14588	0.121595	-0.055277	0.203721
0.417064	0.247053	0.347972	0.301108	0.223273	0.236419	0.250173	0.246995
0.19487	0.129875	0.199139	0.09069	0.126882	0.169092	0.106702	0.305118
-0.099354	-0.056661	-0.083868	-0.030508	-0.004322	0.011196	0.027308	0.027879
0.137325	0.227444	0.125808	0.128733	0.094728	0.20201	0.114292	0.061806
0.094296	0.047402	0.167841	-0.054133	0.024136	0.017957	0.091061	-0.066499
0.136721	0.098418	0.115938	0.099447	0.063992	-0.019943	0.067433	-0.022845
-0.002933	-0.077953	0.015147	0.028876	0.09638	0.053814	0.047843	0.09579
-0.017112	0.077526	-0.045525	-0.068572	-0.082551	-0.045205	-0.071251	0.119917
0.151103	0.156897	0.062711	0.032856	0.00305	0.107734	0.093454	-0.061406
0.065977	0.043299	0.023057	0.072753	-0.019435	0.024462	0.00885	0.037655
0.245965	0.164664	0.184182	0.184483	0.187071	0.078961	0.112457	0.205011
0.20186	0.300585	0.336679	0.238181	0.16039	0.236757	0.163138	0.163415
0.292801	0.222258	0.151343	0.226373	0.221516	0.106473	0.121134	0.081358
0.142824	0.101809	0.08106	0.073847	0.01578	0.037652	0.119826	0.058263
0.456262	0.360541	0.277676	0.384115	0.256035	0.350414	0.343014	0.402618
-0.001203	-0.047591	-0.001444	0.059357	0.118377	0.077042	-0.021269	0.043184
0.212188	0.171513	0.058019	0.02569	0.177012	0.025902	0.055322	0.034931
-0.027118	0.086181	-0.013777	-0.012477	0.096178	0.001675	0.005124	0.04521
0.213645	0.053457	0.341432	0.099926	0.249084	0.343731	0.163612	0.261354
0.209474	-0.008829	0.113963	0.037403	0.076921	0.052373	0.095976	0.079463
0.046009	0.022317	0.061061	-0.058675	-0.039975	0.00614	-0.085151	0.045231

## Sheet: supp fig 6
Partial RSA Personal Verbal+Attribute model controlling for group (50 voxels)
Precuneus_L	Precuneus_R	Temporal_Mid_L	Cingulum_Post_L	Parietal_Inf_L	Cingulum_Post_R	Angular_L
0.316062	0.179608	0.286142	0.199134	0.220786	0.119313	-0.026614
-0.030907	0.017099	0.165973	0.008119	0.01105	0.067992	0.054148
-0.080391	0.023563	0.00661	0.049798	-0.063069	0.008908	-0.045755
0.124753	0.090096	0.055739	0.006106	0.054383	-0.049202	-0.024589
0.080096	0.132315	0.03925	0.141627	-0.033537	0.079552	0.054177
0.046943	0.204372	0.201681	0.021287	0.203993	0.142792	0.089684
0.140442	0.003897	0.045394	0.079352	0.081899	-0.105268	0.060774
-0.010782	0.038984	0.089066	-0.024936	-0.034272	0.036274	-0.024245
0.006688	0.18794	0.010525	0.104517	0.091097	0.235193	0.017485
0.042274	0.135077	-0.043629	0.117247	0.026806	0.016706	-0.040617
0.111728	0.072081	0.034623	-0.067032	0.035015	-0.050417	-0.029935
0.010536	0.001041	-0.049416	0.049919	-0.02953	-0.020487	-0.073211
-0.005309	-0.096751	-0.07338	-0.078847	-0.017012	0.076864	-0.147611
0.248303	0.212456	-0.015953	0.049528	0.037679	0.086011	0.032484
0.03898	0.0166	0.075498	0.053516	0.060677	0.034423	0.060334
0.243873	0.364002	0.235577	0.255179	0.090032	0.08452	0.098579
0.032744	0.117308	0.022832	-0.041981	0.043277	-0.028544	0.0465
-0.006509	0.108234	-0.035917	0.065507	0.05556	-0.031638	0.034054
-0.006603	-0.087458	0.106427	0.085676	-0.009352	0.08177	0.013807
0.279037	0.249134	0.213792	0.085553	0.223564	0.122529	0.250426
-0.066505	-0.03707	-0.086022	0.004397	0.097478	-0.032985	-0.032955
0.037201	0.064512	0.112447	0.068707	0.103207	0.047295	0.036744
0.009897	0.0201	0.020879	0.042591	0.001989	0.090651	-0.024732
0.083815	0.136943	0.009613	0.021167	0.084758	0.159061	0.068842
0.050721	-0.079831	0.181665	-0.035179	-0.071108	-0.02521	-0.007566
0.117419	0.139266	0.062653	0.1302	0.117084	-0.029922	0.206782
RSA Personal Verbal+Attribute model (50 voxels per ROI)
Precuneus_L	Precuneus_R	Temporal_Mid_L	Cingulum_Post_L	Parietal_Inf_L	Cingulum_Post_R	Angular_L
0.340143	0.201463	0.303942	0.217389	0.238806	0.10806	-0.03729
0.047019	0.028995	0.163584	0.019117	0.02221	0.057175	0.072953
-0.048189	-0.008756	-0.00975	-0.001553	-0.068864	0.034079	0.014183
0.171129	0.120188	0.011076	0.038602	0.10208	-0.030052	-0.007793
0.049069	0.135128	0.045087	0.161739	0.021743	0.065941	0.110002
0.315239	0.298847	0.376026	0.213678	0.365193	0.149904	0.205233
0.200173	0.06544	0.108658	0.083363	0.110728	-0.107295	0.258649
-0.064261	0.027891	0.039954	-0.030671	-0.037248	0.002772	0.009919
0.100327	0.295515	0.095584	0.166242	0.155666	0.313458	0.052674
0.096852	0.123953	0.049668	0.142103	-0.050203	0.055132	-0.093279
0.154275	0.090442	0.09632	0.008129	0.097968	-0.041412	-0.056442
0.024656	-0.062107	-0.054453	0.109538	-0.00695	0.02964	0.012984
-0.050163	-0.103502	-0.070061	-0.084379	-0.036504	0.091026	-0.057977
0.313073	0.272257	0.015051	0.040622	0.05629	0.132388	-0.030335
0.069606	0.065349	0.104129	0.085396	0.099942	0.0418	0.053718
0.296891	0.397011	0.295138	0.295431	0.149464	0.131055	0.177032
0.190229	0.283859	0.28252	0.086197	0.194688	-0.00372	0.147088
0.189109	0.205424	0.0851	0.212028	0.173525	0.100178	0.07997
0.128621	-0.015749	0.110144	0.096448	0.06565	0.123942	0.01202
0.520624	0.448753	0.386342	0.291134	0.43396	0.234706	0.449733
-0.082815	-0.076085	-0.113289	0.078765	0.086411	-0.003456	-0.028236
0.159378	0.166112	0.143718	0.110758	0.123103	0.109592	0.062639
-0.028976	0.066432	0.017841	0.069144	-0.007828	0.055156	0.025884
0.152924	0.132186	0.203877	0.160526	0.188752	0.191133	0.218246
0.162797	-0.040992	0.226531	0.028479	-0.047693	0.07004	0.052728
0.133532	0.147455	0.120188	0.128826	0.088239	0.022318	0.216488
RSA Group-average Verbal+Attribute model (50 voxels per ROI)
Precuneus_L	Precuneus_R	Temporal_Mid_L	Cingulum_Post_L	Parietal_Inf_L	Cingulum_Post_R	Angular_L
0.217428	0.161483	0.151383	0.138702	0.140693	-0.057135	-0.067281
0.159524	0.029852	0.035911	0.025697	0.026771	-0.006565	0.053993
0.044895	-0.060011	-0.031796	-0.091876	-0.028354	0.053925	0.110403
0.128754	0.08535	-0.075555	0.06751	0.111636	0.025812	0.027544
-0.048858	0.038173	0.022299	0.079167	0.113193	-0.010836	0.136891
0.489558	0.23714	0.389393	0.342846	0.364623	0.05791	0.232656
0.146806	0.09997	0.117641	0.034296	0.075173	-0.04025	0.342865
-0.122915	-0.015779	-0.088795	-0.018753	-0.014739	-0.066639	0.07099
0.181337	0.270363	0.166051	0.149558	0.151005	0.226086	0.072372
0.117978	0.016036	0.167591	0.0814	-0.141291	0.079174	-0.113755
0.11222	0.055216	0.123743	0.117114	0.126182	0.001532	-0.057536
0.026636	-0.102596	-0.025167	0.114736	0.026682	0.074636	0.114825
-0.068283	-0.047859	-0.023774	-0.039015	-0.035421	0.05102	0.074211
0.196851	0.1743	0.043843	0.003229	0.043014	0.104893	-0.088657
0.064504	0.087628	0.073329	0.071474	0.086388	0.023764	0.008723
0.181495	0.171115	0.194226	0.155234	0.151257	0.121572	0.195642
0.256814	0.307256	0.412307	0.181962	0.251635	0.027896	0.173422
0.27691	0.185055	0.158008	0.238223	0.192454	0.175161	0.079673
0.213381	0.083328	0.043518	0.047474	0.116376	0.096588	0.002008
0.501062	0.412145	0.349722	0.337301	0.415486	0.214558	0.412355
-0.049507	-0.079608	-0.074933	0.13046	0.011734	0.040722	-0.002267
0.252202	0.219893	0.093015	0.102005	0.067718	0.136053	0.061035
-0.074919	0.098082	-0.000461	0.064609	-0.019069	-0.046377	0.094245
0.161054	0.02797	0.387267	0.282246	0.232238	0.108165	0.319727
0.222367	0.047322	0.138852	0.105889	0.021762	0.166499	0.108161
0.064177	0.054497	0.131215	0.032977	-0.024707	0.094373	0.076599

## Sheet: supp fig 7
Partial RSA Personal Verbal+Attribute model controlling for group (200 voxels per ROI)
Precuneus_L	Temporal_Mid_L	Precuneus_R	Cingulum_Post_L	Occipital_Mid_L	Frontal_Mid_L	Angular_L
0.29288	0.250411	0.124553	0.182875	0.152535	0.105774	0.05404
0.054168	0.082687	0.046514	0.111575	0.102834	0.005452	0.043333
-0.022841	0.003733	0.005175	0.033541	-0.009859	0.000417	-0.141467
0.15969	-0.03294	0.016074	-0.033652	-0.037442	0.015086	0.037991
0.113502	0.074279	0.161346	0.142386	-0.00981	-0.009079	0.072677
0.196472	0.214697	0.220755	0.150632	0.122179	0.186482	0.219068
0.149127	0.153686	0.005267	0.082244	0.032874	0.086229	0.126174
-0.021141	0.084543	0.010086	-0.01087	0.002707	0.095324	-0.038779
0.08481	0.008642	0.206664	0.164749	0.141037	0.080434	-0.011215
0.092943	0.047307	0.153163	0.097062	0.088076	0.056619	0.048128
0.035194	0.023967	-0.023964	-0.142782	-0.016663	0.161005	-0.046415
0.020894	-0.014867	0.056991	0.010989	0.10537	-0.08766	-0.032938
-0.029345	-0.103524	-0.107267	-0.010248	-0.130637	-0.046914	-0.1317
0.228977	0.052119	0.184092	0.044342	0.134894	0.009099	0.023994
-0.040041	0.023387	-0.041026	-0.011924	-0.001943	0.158149	0.062933
0.275428	0.262887	0.31714	0.193423	0.117171	0.087642	0.148684
0.019603	0.045543	0.177314	-0.022882	0.242379	0.062016	0.078127
0.008071	-0.00746	0.0161	0.078412	0.001665	0.026174	0.010334
-0.048016	0.074043	-0.058327	0.087502	-0.006634	0.053789	0.073928
0.26196	0.188422	0.199668	0.09199	0.089755	0.146424	0.273068
-0.044454	-0.056226	-0.022781	0.012603	0.013551	-0.031514	-0.049744
0.066348	0.125154	0.058416	0.060408	0.085961	0.089019	0.093012
0.137947	0.013618	0.042484	0.045219	0.019785	0.088473	0.044992
0.13038	0.025656	0.143194	0.044176	0.066138	0.191603	0.057217
0.038868	0.11679	-0.117564	-0.079215	0.027761	0.04338	-0.019038
0.080793	0.080929	0.065957	0.085641	0.020818	-0.01732	0.133992
RSA Personal Verbal+Attribute model (200 voxels per ROI)
Precuneus_L	Temporal_Mid_L	Precuneus_R	Cingulum_Post_L	Occipital_Mid_L	Frontal_Mid_L	Angular_L
0.316677	0.266863	0.14095	0.204691	0.161541	0.115518	0.03575
0.096401	0.099569	0.065062	0.094982	0.096782	0.022187	0.053022
-0.02252	-0.014697	0.005582	-0.017701	-0.042356	0.022534	-0.118652
0.171926	-0.023191	0.037608	-0.027586	-0.046979	0.0067	0.027604
0.114518	0.106734	0.133117	0.157839	0.025585	-0.044652	0.119789
0.388051	0.403337	0.316215	0.273377	0.249509	0.29919	0.307938
0.241369	0.245095	0.09213	0.145683	0.145502	0.159844	0.278033
-0.053578	0.044311	-0.025833	-0.001806	-0.009975	0.069643	-0.021097
0.15652	0.076818	0.284805	0.202432	0.205116	0.13177	0.014349
0.103702	0.119136	0.148428	0.101956	0.068911	0.082493	0.019932
0.094606	0.122333	0.002825	-0.046186	-0.01148	0.189674	-0.027317
-0.017656	-0.018706	-0.023104	0.096777	0.076505	-0.083524	0.024887
-0.058022	-0.087541	-0.053877	-0.080789	-0.144337	-0.083235	-0.068903
0.260331	0.086216	0.22581	0.045861	0.18404	0.030963	-0.033696
0.023045	0.076471	-0.001999	-0.006378	0.01694	0.133313	0.048573
0.345678	0.300644	0.394028	0.256067	0.144425	0.145326	0.20525
0.214864	0.27227	0.292808	0.088356	0.329787	0.152167	0.189356
0.179523	0.060132	0.18343	0.213244	0.081489	0.117968	0.074702
0.058517	0.090561	0.000967	0.079108	0.035923	0.100806	0.111814
0.507722	0.326256	0.394759	0.241216	0.319996	0.294493	0.444856
-0.054407	-0.055993	-0.06937	0.080039	0.046123	-0.057688	0.02309
0.17798	0.15031	0.144545	0.156042	0.079528	0.091577	0.110103
0.132052	0.003175	0.035843	0.076832	0.031024	0.089138	0.041048
0.254912	0.224499	0.199773	0.206578	0.246456	0.245543	0.17158
0.131677	0.163525	-0.069665	-0.007036	0.052199	0.092466	0.04468
0.096849	0.082257	0.089583	0.060961	0.059882	-0.019285	0.157627
RSA Group-average Verbal+Attribute model (200 voxels)
Precuneus_L	Temporal_Mid_L	Precuneus_R	Cingulum_Post_L	Occipital_Mid_L	Frontal_Mid_L	Angular_L
0.206206	0.134034	0.114651	0.161844	0.069462	0.069375	-0.104604
0.104891	0.056981	0.051528	-0.008278	0.012288	0.037405	0.031581
-0.005293	-0.036791	0.002183	-0.09599	-0.069205	0.04543	0.009879
0.067578	0.011069	0.047925	0.003418	-0.029238	-0.013018	-0.01103
0.029605	0.089871	-0.023279	0.068889	0.075493	-0.080536	0.122226
0.421017	0.424598	0.245342	0.268839	0.266179	0.264293	0.232285
0.203942	0.204342	0.141048	0.131333	0.192701	0.149348	0.29447
-0.078009	-0.070183	-0.078319	0.01782	-0.027872	-0.035243	0.030611
0.163051	0.133084	0.215816	0.120552	0.165621	0.121939	0.045761
0.046854	0.153236	0.033556	0.036576	-0.012628	0.066074	-0.041175
0.119703	0.188017	0.04194	0.132668	0.00455	0.10162	0.021197
-0.055651	-0.011354	-0.110611	0.143784	-0.010948	-0.023326	0.082847
-0.053827	-0.016848	0.036835	-0.108174	-0.071588	-0.072054	0.041137
0.13321	0.072944	0.133455	0.018048	0.127302	0.038107	-0.083517
0.092802	0.097225	0.052129	0.005412	0.031152	0.01025	-0.003463
0.232771	0.151731	0.264323	0.188402	0.088192	0.146766	0.161445
0.310249	0.371114	0.250292	0.163241	0.23187	0.163126	0.202558
0.248804	0.093614	0.246428	0.226926	0.114874	0.142248	0.096338
0.152489	0.05256	0.073938	0.017413	0.065592	0.094296	0.086857
0.49726	0.283212	0.3781	0.256217	0.376368	0.279231	0.379639
-0.0314	-0.017444	-0.088172	0.121115	0.060839	-0.055471	0.11014
0.240728	0.084411	0.186906	0.206584	0.01089	0.029446	0.059297
0.025335	-0.017196	-0.001857	0.075488	0.027768	0.025127	0.004202
0.290829	0.403098	0.15351	0.336913	0.382404	0.162946	0.24421
0.182599	0.121644	0.052604	0.108018	0.053081	0.103177	0.110915
0.053851	0.024757	0.064726	-0.025116	0.082656	-0.008597	0.083893

## Sheet: supp fig 8
RSA for GloVe only and for the personal models when controlling for GloVe (100 Voxels per ROI)
Precuneus_L
GloVe	Verbal (Partial Controlling for GloVe)	Attribute (Partial Controlling for GloVe)	Attribute+Verbal (Partial Controlling for GloVe)
0.151773	0.144298	0.321299	0.307643
0.112679	0.059012	-0.005426	0.033501
-0.113076	0.043875	-0.016425	0.025602
0.19785	0.118173	0.109465	0.115078
-0.053566	0.104029	0.027754	0.096971
0.304696	0.088968	0.319426	0.251051
0.092345	0.07526	0.221301	0.198794
-0.074853	-0.007253	-0.055343	-0.041056
0.107364	0.078272	0.075799	0.102833
-0.006047	0.070884	0.066153	0.088536
0.03551	-0.037475	0.172226	0.106462
0.081559	-0.042178	0.025984	-0.024453
0.030536	-0.057734	-0.005748	-0.057553
0.064161	0.208339	0.189775	0.270268
0.093874	0.087805	-0.02777	0.021629
0.13384	0.126844	0.328946	0.298179
0.125466	0.105847	0.121142	0.140344
0.133301	0.013524	0.229356	0.176845
0.10022	0.058689	-0.005702	0.019423
0.396631	0.269318	0.384573	0.417483
-0.036422	-0.017214	-0.081144	-0.063038
0.209254	0.079688	0.116841	0.122314
-0.120837	0.075061	0.094071	0.118375
0.186826	0.071991	0.194182	0.189677
0.220876	0.016926	0.156874	0.124125
0.026841	0.237501	0.050127	0.14674
Precuneus_R
GloVe	Verbal (Partial Controlling for GloVe)	Attribute (Partial Controlling for GloVe)	Attribute+Verbal (Partial Controlling for GloVe)
0.101076	0.018734	0.238589	0.167439
0.028234	0.001365	0.022155	0.02434
-0.061574	0.110318	0.007999	0.073146
0.096574	0.086085	0.104394	0.112574
-0.040089	0.064915	0.159609	0.163617
0.160984	0.08416	0.311069	0.23937
-0.027749	-0.027226	0.137995	0.084463
-0.038229	0.039885	-0.037424	-0.004256
0.134403	0.193645	0.253954	0.272542
0.025714	0.123665	0.085837	0.139938
-0.04876	0.025795	0.087036	0.074105
0.061973	-0.016658	0.048082	-0.000519
0.051801	-0.010311	-0.054279	-0.051474
0.02563	0.23427	0.150791	0.2556
-0.036487	0.102199	0.021669	0.061927
0.156876	0.310699	0.231732	0.355353
0.11298	0.277405	0.262453	0.346126
0.139869	0.001081	0.229927	0.163082
0.137425	-0.02685	-0.05521	-0.060896
0.343059	0.193717	0.315851	0.321177
-0.093428	0.02045	-0.008708	-0.009208
0.165463	0.053347	0.083384	0.082595
-0.044384	0.038258	0.100295	0.089147
0.035108	0.069171	0.106354	0.115705
0.059364	-0.113435	-0.102449	-0.14643
0.013915	0.210515	0.02494	0.120616
Temporal_Mid_L
GloVe	Verbal (Partial Controlling for GloVe)	Attribute (Partial Controlling for GloVe)	Attribute+Verbal (Partial Controlling for GloVe)
0.24582	0.052141	0.28996	0.244805
0.083454	0.075354	0.082405	0.105746
-0.08063	0.016715	-0.021013	0.010792
0.049754	-0.017688	-0.032299	-0.052365
0.070741	0.141303	-0.12561	0.041773
0.239796	0.167839	0.319524	0.29592
0.182263	0.052334	0.240355	0.177024
0.034837	0.024899	-0.011236	0.037256
0.066598	0.062118	0.056348	0.07445
0.094128	0.031566	0.076093	0.066888
0.038819	0.057636	0.084927	0.112291
0.10781	-0.013773	0.014301	-0.044709
0.067632	-0.138744	-0.115562	-0.166084
0.127874	0.031053	-0.00063	0.023666
0.047516	0.039369	0.008442	0.032459
0.082939	0.106364	0.34418	0.297309
0.284984	0.159547	0.221194	0.237482
0.108599	-0.060446	0.105803	0.04333
0.000195	0.124854	0.03716	0.088935
0.308801	0.178827	0.251643	0.262595
-0.018121	-0.000712	-0.137788	-0.093155
0.117303	0.123201	0.045298	0.107394
-0.012472	-0.007836	0.082241	0.051801
0.33963	0.217852	0.020415	0.168018
0.156747	0.102783	0.061914	0.106506
0.135726	0.060895	-0.008654	0.030244
Parietal_Inf_L
GloVe	Verbal (Partial Controlling for GloVe)	Attribute (Partial Controlling for GloVe)	Attribute+Verbal (Partial Controlling for GloVe)
0.087466	0.192887	0.152669	0.216403
0.061976	-0.006104	0.022931	0.023897
-0.06083	-0.03438	-0.027894	-0.030283
0.003432	0.040612	0.126382	0.086644
0.087068	0.091758	-0.093682	0.023753
0.273076	0.184547	0.367331	0.355253
0.188222	-0.02246	0.077739	0.027748
0.020023	-0.153742	0.017903	-0.078664
0.041013	0.12755	0.097891	0.121855
-0.035864	0.007443	-0.002755	0.012744
-0.035171	0.043987	0.150018	0.129093
0.084026	-0.029345	0.095645	0.022017
0.00607	-0.01852	-0.072576	-0.07219
0.083029	-0.01064	0.095219	0.059934
-0.003918	0.086775	0.111766	0.133559
0.116739	0.039122	0.279113	0.200389
0.216598	0.094471	0.166856	0.164714
0.205768	0.065192	0.10233	0.105615
0.085011	0.006309	-0.047814	-0.025698
0.35905	0.183106	0.354867	0.351077
0.079188	0.045178	0.029466	0.022222
0.156892	0.110528	-0.068568	0.039192
0.007491	-0.046316	-0.025858	-0.036892
0.134632	0.060005	0.104866	0.118047
0.093663	0.027463	-0.020668	0.004197
0.002627	0.116772	0.017265	0.092076
Cingulum_Post_L
GloVe	Verbal (Partial Controlling for GloVe)	Attribute (Partial Controlling for GloVe)	Attribute+Verbal (Partial Controlling for GloVe)
0.094597	0.09906	0.22336	0.206706
-0.043868	0.12505	0.011572	0.109652
-0.056825	0.011713	-0.035456	0.010008
-5.7e-05	-0.028021	-0.059343	-0.048765
0.063236	0.102391	0.139563	0.169887
0.159924	0.112528	0.172779	0.179642
0.150044	0.050802	0.105042	0.086365
0.076001	0.017388	-0.033967	-0.015168
0.158255	0.134898	0.143517	0.172803
0.035391	0.116561	0.075656	0.106358
0.023387	-0.1273	0.018015	-0.044986
-0.005176	0.103762	0.073006	0.123761
-0.114607	0.041568	-0.128251	-0.065856
-0.005377	0.116553	-0.050729	0.051359
-0.000748	0.037767	0.033937	0.04207
0.065759	0.060939	0.326116	0.268214
0.226116	0.045453	-0.03466	0.017135
0.154604	0.061349	0.195086	0.173588
-0.052031	0.078758	0.064629	0.088396
0.170322	0.118463	0.164309	0.183982
0.119565	0.063282	0.023552	0.040738
0.140492	0.119731	0.078575	0.130472
-0.094985	0.065648	0.101463	0.105765
0.293842	0.098805	0.063765	0.114865
0.079341	-0.039987	0.014199	-0.019068
-0.05066	0.126898	0.095326	0.128774
Occipital_Mid_L
GloVe	Verbal (Partial Controlling for GloVe)	Attribute (Partial Controlling for GloVe)	Attribute+Verbal (Partial Controlling for GloVe)
0.088851	0.229675	0.162387	0.222324
0.008852	-0.051331	0.091119	0.04537
-0.056944	0.048593	0.01628	0.013413
0.006691	-0.035113	-0.045747	-0.063706
0.068906	0.086717	-0.04523	0.039293
0.135798	0.062213	0.243885	0.176263
0.016272	-0.026276	0.221256	0.130533
-0.084756	0.052782	-0.051911	0.000151
0.148618	0.220788	0.104455	0.199167
0.086862	0.073058	-0.002476	0.042158
-0.107239	0.03048	-0.026693	0.001556
0.05699	0.04922	0.134155	0.096914
0.028769	-0.101946	-0.170723	-0.192362
0.070507	0.22358	0.00211	0.148183
-0.038248	0.102437	0.067161	0.108226
0.067141	0.214522	0.005256	0.139207
0.166851	0.157612	0.328695	0.326845
0.089441	0.00897	0.083845	0.046718
-0.055478	0.147507	-0.049105	0.049638
0.329775	0.080796	0.240623	0.216023
0.063278	0.110301	-0.028066	0.032463
0.018504	0.162184	-0.032561	0.086038
0.019575	-0.024127	0.041466	0.008038
0.339495	0.150672	0.093471	0.168097
0.08637	-0.04367	0.059589	0.001503
0.027677	0.175979	-0.091807	0.034407
Frontal_Mid_L
GloVe	Verbal (Partial Controlling for GloVe)	Attribute (Partial Controlling for GloVe)	Attribute+Verbal (Partial Controlling for GloVe)
0.19487	-0.046203	0.146543	0.090678
0.002158	0.069765	0.019697	0.046637
0.051095	-0.010634	-0.059218	-0.044576
0.012358	-0.077981	0.080113	-0.035505
0.010881	-0.104578	-0.005811	-0.046029
0.274448	0.126709	0.203682	0.201872
0.083139	0.009765	0.104155	0.081809
-0.008737	0.032202	0.068836	0.068225
0.144278	0.050548	0.037924	0.071854
0.039564	0.11036	0.014819	0.082142
0.033759	0.089002	0.151606	0.181082
0.039417	-0.052559	-0.032479	-0.070095
0.060526	-0.133214	-0.139459	-0.179907
0.053471	0.093093	0.055274	0.106923
-0.008595	0.170671	0.040134	0.147897
0.193672	0.090257	0.109798	0.119995
0.108557	0.089028	0.128007	0.143848
0.111449	0.042814	0.073605	0.061123
0.090566	0.040955	0.134865	0.128405
0.247319	0.207576	0.341255	0.349169
-0.119019	-0.033093	0.001389	-0.018885
0.132295	0.138094	-0.038646	0.094508
-0.028671	0.001957	0.080498	0.056102
0.156999	0.159095	0.172199	0.237792
0.101041	0.023765	0.112489	0.064708
0.013726	-0.011887	-0.041935	-0.051032
Angular_L
GloVe	Verbal (Partial Controlling for GloVe)	Attribute (Partial Controlling for GloVe)	Attribute+Verbal (Partial Controlling for GloVe)
0.031904	0.038963	0.006836	0.030938
0.069627	0.050418	-0.008156	0.036608
0.008614	-0.035433	-0.072938	-0.057929
0.036299	0.029046	0.046107	0.04154
0.121295	0.2072	-0.049114	0.132412
0.222143	0.171483	0.255858	0.268685
0.26528	0.027893	0.226431	0.164532
0.08463	0.037497	-0.049496	-0.014065
-0.062158	0.055369	0.031838	0.047807
-0.008952	0.042024	-0.054104	-0.014966
-0.097851	0.016283	-0.023243	-0.00331
0.116104	-0.087234	0.019066	-0.050001
-0.014675	-0.031982	-0.069442	-0.090486
-0.097487	0.022376	-0.040028	0.005485
0.02949	0.121475	-0.007333	0.07139
0.149077	0.105403	0.190538	0.195392
0.057348	0.166397	0.122748	0.16021
0.155524	-0.006401	0.042877	0.012947
0.048725	0.075304	0.006652	0.062363
0.380035	0.274032	0.310928	0.375386
0.058076	0.015814	-0.056905	-0.057067
0.098007	0.113849	0.017249	0.082928
-0.098764	0.059594	0.039537	0.045647
0.21645	0.121134	0.076746	0.152207
0.164034	-0.020782	0.04126	0.011682
0.079374	0.228361	0.081301	0.183289

[truncated: 9 more sheets: supp fig 9, supp fig 10, supp fig 11, supp fig 12, supp fig 13, supp fig 14, supp fig 15, supp fig 16, supp fig 17]
